# Supplementary material for: Diversity and community structure of aerobic anoxygenic phototrophic bacteria are shaped by the deep chlorophyll maximum
Source: ISME Commun. 2026 Mar 26;6(1):ycag076. doi: 10.1093/ismeco/ycag076 (PMC13219746; doi:10.1093/ismeco/ycag076)
Supplement: ycag076_Supplemental_Files [file ycag076_supplemental_files.zip]

Archive with 2 entries (2 files):
- Gazulla2026_Supp_Information.pdf
- Gazulla2026_Supp_Information_ycag076.docx
